# Supplementary material for: Lobelia Lakes’ Vegetation and Its Photosynthesis Pathways Concerning Water Parameters and the Stable Carbon Isotopic Composition of Plants’ Organic Matter
Source: Plants (Basel). 2024 Sep 9;13(17):2529. doi: 10.3390/plants13172529 (PMC11396979; doi:10.3390/plants13172529)
Supplement: Supplementary file 1 [file plants-13-02529-s001.zip]

Archive with 2 entries (2 files):
- Supplementary Materials Figure S1 and S2.pdf
- Supplementary Materials Table S1_S2_Plants.xlsx
