# Supplementary material for: Lobelia Lakes’ Vegetation and Its Photosynthesis Pathways Concerning Water Parameters and the Stable Carbon Isotopic Composition of Plants’ Organic Matter
Source: Plants (Basel). 2024 Sep 9;13(17):2529. doi: 10.3390/plants13172529 (PMC11396979; doi:10.3390/plants13172529)
Supplement: Supplementary file 1 [file plants-13-02529-s001.zip › Supplementary Materials Table S1_S2_Plants.xlsx]

## Sheet: TABLE_S1_AMBIENT_WATER
Table S1: The characteristics of the study sites with the raw data of measured variables and ambient water parameters
Species	Lake	Group	δ13CORG [‰ V-PDB]	C:N Plant	OM content [%]	Depth [m]	pH	conductivity [µS cm-1]	CO2 [mg C/l]	HCO3- [mg C/l]	NO3-	Ca2+ [mg Ca/l]	TN [mg N/l]	TP [mg P/l]	community cover [%]	PAR [%]	PVI [%]	DOC [mg C/l]
FA	Zawiat	C3	-30.4015219510979	15.5988270749596	1.28590041352746	4.5	6.7	40.6	1.08	4.32786885245902	1.3537	3.49	0.7779	0.03975	60	18.6	0.733333333333333	0.8308
IL1	Zawiat	CAM	-28.6789432596604	19.551809502485	3.59792243613266	1.5	6.4	39.7	1.2	4.32786885245902	1.4355	3.13	0.7176	0.07875	71	8.9	5.59953333333333	0.874
LD1	Zawiat	C3	-31.0374985293503	21.9322981621215	2.27564015161842	0.8	7.8	39.8	1.08	10.0406557377049	4.5866	3.05	0.6635	0.18775	51	50.9	4.2075	0.9326
LU1	Zawiat	CAM	-26.7927145936452	16.732181758959	1.18613837551561	0.6	7.2	39.6	0.84	3.9816393442623	3.1755	3.01	0.6822	0.10775	51	51.6	5.3125	0.8801
MA	Zawiat	CCM	-18.854828272854	15.0846422046704	5.8069265403249	1.6	7.4	39.9	0.72	4.50098360655738	6.7094	3.09	1.0046	0.036	100	35.7	23.90625	1.0499
IL1	Dobrogoszcz	CAM	-22.5533333333333	17.2018916878787	1.78972022650684	1	8.17	193	1.56	8.82885245901639	1.2613	11.9	1.2938	0.087	100	11.2	7	1.5622
LD1	Dobrogoszcz	C3	-24.2433333333333	22.7445985814561	0.975464887832955	0.8	8.3	194	0.96	9.17508196721312	1.2312	12.26	1.379	0.0295	78	15.4	4.875	1.59
LU1	Dobrogoszcz	CAM	-29.0699741704058	18.8821823958574	0.920943134535346	0.2	8.46	193	1.2	7.79016393442623	1.9562	11.74	1.3624	0.0505	35	20.4	2.9225	1.7041
MA	Dobrogoszcz	CCM	-12.2813059830475	21.4902817369745	0.515469523136347	0.9	8.3	192	1.8	7.79016393442623	3.061	12.14	1.2709	0.034	61	11	25.193	1.5776
NF1	Dobrogoszcz	CCM	-23.097279392678	13.8488946555749	0.759682424535546	1.25	8.19	194	1.56	9.52131147540984	0.084	11.66	1.1836	0.02925	75	0.5	6.90789473684211	1.6825
EC	Dobrogoszcz	CCM	-12.26	13.4159484011843	1.16337282761581	1.3	8.33	194	1.8	7.61704918032787	1.3556	11.98	1.4435	0.03325	100	11.2	21.1538461538462	1.5961
CG	Dobrogoszcz	CCM	-13.81	13.4159484011843	1.16337282761581	1.3	8.33	193	1.8	7.61704918032787	1.3556	11.98	1.4435	0.03325	52	11.2	4.96	1.5961
EC	Jeleń	CCM	-9.93351303200204	16.2502447703571	8.24457157305861	2.9	7.99	56.7	1.68	5.36655737704918	0	6.21	0.5096	0.045	100	14.9	11.2655172413793	0.5283
FA	Jeleń	C3	-33.7618746154745	14.6560111767399	9.49413489736072	6.5	7.97	56.8	1.8	4.8472131147541	0	6.53	0.5595	0.03425	80	3.4	1.53846153846154	0.6394
IL1	Jeleń	CAM	-26.0825191840858	15.3422555217082	1.43603300694274	2.1	7.94	56.6	0.96	6.05901639344262	0	6.21	0.5886	0.0685	100	15	6.19047619047619	0.445
LD1	Jeleń	C3	-28.1491588127314	24.1742696731941	1.06253294675802	0.6	8.94	57.3	0	8.65573770491803	0	6.37	0.52	0.1805	100	46.9	8.33333333333333	0.4789
LU1	Jeleń	CAM	-23.8180606894287	13.8823780222338	1.41107313375277	0.6	7.75	56.6	2.4	5.19344262295082	0.3175	6.37	0.4368	0.072	100	60.6	3.33333333333333	0.5839
MA	Jeleń	CCM	-10.8223942966496	18.2700527585804	5.42418332520713	1.2	8.05	56.7	0.84	4.50098360655738	0	6.73	1.3998	0.047	100	23.9	75	0.6024
NF1	Jeleń	CCM	-14.746817920358	12.480867108824	9.11354232414614	2.3	7.97	56.6	1.2	6.57836065573771	6.4522	6.53	0.5054	0.03225	100	10.4	6.52173913043478	0.4728
EC	Kamień2	CCM	-19.3466666666667	13.0123054806373	3.67687216885667	1.5	7.05	49.3	1.32	7.27081967213115	0.5599	5.33	0.5824	0.01925	100	14.7	8	4.3737
FA	Kamień2	C3	-31.4733333333333	17.6380707577922	9.14177181642838	3.5	6.998	49.1	1.32	7.44393442622951	0.7942	5.05	0.4576	0.00725	87	2.1	2.23714285714286	4.3613
IL1	Kamień2	CAM	-29.77	17.1803075603724	38.3728857578808	1.3	6.12	48.8	1.44	7.96327868852459	0.8333	5.41	0.4867	0.041	100	19.1	10	4.3336
LD1	Kamień2	C3	-32.11	20.6208184033144	9.28398498093622	0.9	6.77	49.1	1.56	7.09770491803279	1.2673	5.13	0.6157	0.017	100	29.5	5.92222222222222	4.3089
MA	Kamień2	CCM	-14.2	19.6454912530758	6.38514105484492	1.8	7	49.3	1.68	7.96327868852459	0	5.41	0.4971	0.0325	92	19.1	76.6666666666667	4.3151
NF1	Kamień2	CCM	-16.4333333333333	11.3780048542224	5.93281841273136	0.6	6.81	49.1	1.56	7.44393442622951	0	5.21	0.5512	0.03175	100	31.2	29.45	4.386
LU1	Kamień2	CAM	-26.9566666666667	19.8754503249091	9.28398498093622	0.4	6.78	48.9	1.56	7.09770491803279	1.2673	5.13	0.6157	0.017	10	47.3	0.470588235294118	4.3089
IL1	Krasne2	CAM	-26.51	21.1922015411207	1.23024195611032	1.25	5.81	24.3	1.8	8.13639344262295	0	2.12	0.6677	0.027	100	11.2	13.2	2.3522
LD1	Krasne2	C3	-28.5166666666667	22.4702053770543	0.217920779387282	0.7	5.8	24.4	1.08	7.96327868852459	0.3255	2.2	0.5554	0.02475	90	51.8	7.71428571428571	2.2566
LN1	Krasne2	C3	-30.5633333333333	13.5218030873229	2.10121136646667	0.3	5.84	24.2	1.92	8.82885245901639	2.0789	2.48	0.5533	0.0305	90	47.8	90	2.4356
LU1	Krasne2	CAM	-26.6766666666667	19.7096900008419	0.84337525806405	1.25	5.81	24.3	1.32	7.27081967213115	0.1389	2.2	0.5512	0.025	100	11.2	3.464	2.3121
MA	Krasne2	CCM	-21.49	14.73577897091	12.5321821444361	2.2	6.46	24.4	1.56	7.09770491803279	0.1693	2.24	0.988	0.023	100	2.5	68.1818181818182	2.2751
NF1	Krasne2	CCM	-27.0933333333333	13.1105116984119	44.0811411633938	2.2	5.92	24.3	1.68	7.96327868852459	0	2.36	1.2646	0.0305	100	3.3	10	2.2813
SD1	Krasne2	C3	-25.4466666666667	14.543641658044	49.3297448372237	2.2	5.87	24.3	1.68	7.96327868852459	0	2.36	1.2646	0.0305	100	3.3	12.2727272727273	2.2813
IL1	Linowskie	CAM	-28.96	14.5491014213709	4.03392766604692	0.9	5.55	22.8	2.88	5.02032786885246	1.6474	1.72	0.9776	0.0195	35	30.3	5.44444444444444	4.2225
LD1	Linowskie	C3	-31.0833333333333	18.007650106787	1.89346733668343	0.5	5.05	22.2	1.8	4.8472131147541	1.3943	1.84	1.0026	0.02625	93	36.2	13.02	4.0157
LN1	Linowskie	C3	-28.7833333333333	12.5538740779871	2.28794920533822	0.5	5.06	23	1.44	6.05901639344262	1.287	1.72	1.1378	0.02725	90	74.7	27	4.0898
SD1	Linowskie	C3	-27.76	14.4348903698143	7.88016626146971	0.8	4.86	23	2.16	6.23213114754098	2.0206	1.64	1.119	0.026	35	22.7	1.75	4.1021
FA	Moczadło2	C3	-25.0766666666667	17.0453387659329	1.69828467567869	3.5	6.18	30.2	1.2	4.67409836065574	0.296	2.73	0.5928	0.0155	100	23.2	1.14285714285714	0.5191
IL1	Moczadło2	CAM	-25.9166666666667	15.0206373909117	0.43899783396848	3.9	6.87	30.2	1.32	3.63540983606557	0.3432	2.69	0.5512	0.02075	98	19.4	2.51282051282051	0.516
LD1	Moczadło2	C3	-27.9866666666667	16.9596733173202	0.418616104407799	0.9	6.18	31.2	1.32	3.11606557377049	0.0429	2.57	0.7114	0.01775	95	60.5	5.27777777777778	0.5005
LN1	Moczadło2	C3	-29.6933333333333	11.5582278563091	1.59595138041662	0.3	6.19	30.9	0.96	3.28918032786885	0.399	2.85	0.6698	0.031	40	59.9	23.3333333333333	0.5314
NF1	Moczadło2	CCM	-22.81	11.0411877272925	3.2195653181334	5.5	6.14	30.5	1.2	4.50098360655738	1.6516	2.73	0.7259	0.027	15	34.3	0.218181818181818	0.7443
SD1	Moczadło2	C3	-26.1233333333333	11.5858572458375	2.80248647523926	6.8	5.94	30.5	1.2	3.80852459016394	1.0725	2.77	0.7197	0.06875	20	6.5	0.294117647058823	0.9727
IL1	Obrowo Małe	CAM	-26.9111393057228	16.8269122867644	7.36090497011512	1.6	6.99	30	1.08	5.02032786885246	1.3213	2.61	0.4805	0.121	100	15.2	10.46875	0.8585
LD1	Obrowo Małe	C3	-29.8959870272346	22.9682381717403	2.27764491515773	0.4	8.25	30	0.96	3.9816393442623	0	3.49	0.547	0.16325	100	51.1	7	0.7721
LU1	Obrowo Małe	CAM	-27.4515684503274	13.1849607199027	3.54770202570248	0.7	7.81	30	0.84	4.67409836065574	0	2.85	0.4472	0.07225	100	37.9	16.1857142857143	0.8277
MA	Obrowo Małe	CCM	-21.595279224713	12.0455535662492	16.2390720530255	0.6	7.4	30	0.96	3.80852459016394	0.3475	2.85	0.3848	0.0675	81	56	65.2455	0.9203
NF1	Obrowo Małe	CCM	-20.0812425109419	10.6056091726127	0.665729619217936	2.5	6.84	30	1.2	3.63540983606557	1.1883	2.97	0.4035	0.033	27	12.5	0.702	0.8308
FA	Okoń Duży	C3	-32.03	17.1652566179668	2.00389409206541	2.3	7.25	45.5	0.72	4.32786885245902	1.2098	4.37	1.0837	0.19875	100	8.2	5.47826086956522	2.5374
IL1	Okoń Duży	CAM	-28.1533333333333	17.6467691704656	4.6935755472777	1.5	7.23	45.6	1.08	5.19344262295082	1.3256	4.45	0.9776	0.0245	67	21	5.24833333333333	2.6886
NF1	Okoń Duży	CCM	-23.95	8.95716007757438	2.95922526909567	2.3	7.23	45.6	1.2	5.7127868852459	1.3256	4.45	0.9776	0.0245	86	21	3.92608695652174	2.6886
LD1	Okoń Duży	C3	-30.4166666666667	21.007387190924	5.61787615410058	1.1	7.35	45.6	2.28	5.19344262295082	0.5148	4.33	2.055	0.0245	81	23.9	4.86	2.5621
MA	Okoń Duży	CCM	-18.8666666666667	14.9165131170406	2.95922526909567	1.7	7.35	45.6	1.2	5.7127868852459	0.5148	4.37	1.0421	0.02925	100	23.9	9.23529411764706	2.5621
LN1	Okoń Duży	C3	-30.4166666666667	19.6946738853207	0.817616056179071	0.1	8.16	52.3	1.68	4.8472131147541	0.0343	4.33	1.2293	0.04675	45	76.5	33.3	2.6979
FA	Osowskie	C3	-29.39	14.4299722465935	1.49466925840845	0.2	9.2	143	1.56	10.0406557377049	0.6993	15.47	2.6686	0.08475	90	22.3	59.85	2.201
LU1	Osowskie	CAM	-27.7	23.7461325460039	2.49669947692976	0.1	9.2	143	2.64	10.7331147540984	1.3985	15.11	3.4091	0.2935	21	22.3	1.575	2.522
MA	Osowskie	CCM	-13.88	11.1739068316284	2.45315195232871	1.3	8.94	142.8	1.8	10.2137704918033	1.3556	15.47	2.06113	0.10675	100	22.3	49.4538461538462	1.7566
EC	Osowskie	CCM	-13.1633333333333	13.9879455461034	2.45315195232871	1.3	8.94	142.8	1.8	10.2137704918033	1.3556	15.47	2.06113	0.10675	100	22.3	7.43846153846154	1.7566
FA	Piasek	C3	-32.3233333333333	15.6585037213942	15.4039594684549	6.5	6.79	50.1	1.56	3.80852459016394	0	3.49	0.1539	0.0205	71	4.9	0.928461538461538	1.1023
IL1	Piasek	CAM	-28.6433333333333	16.7945325077045	10.0332225913621	3.5	6.41	50.2	1.32	6.40524590163934	0	3.69	0.025	0.0115	91	11	3.64	1.0221
LD1	Piasek	C3	-30.39	19.0448326896325	2.28267048965568	1.1	6.8	50.8	0.96	5.53967213114754	0	3.61	0.1394	0.014	100	21.4	5	0.9542
LN1	Piasek	C3	-30.4933333333333	11.4808788455164	2.2111825443211	0.7	6.78	50.8	1.08	5.53967213114754	0	3.73	0.0395	0.05625	25	27.5	3.57142857142857	0.9696
EC	Piasek	CCM	-18.9166666666667	15.1811305494608	2.28267048965568	0.5	6.84	51.4	1.2	7.79016393442623	0	3.81	0	0.16675	87	49.3	20.3058	1.0715
LU1	Piasek	CAM	-31.7166666666667	16.6366238081245	2.28267048965568	0.5	6.84	51.4	1.2	7.79016393442623	0	3.81	0	0.16675	87	49.3	9.2742	1.0715
MA	Piasek	CCM	-15.9333333333333	15.2013289509544	4.69090474911201	2.1	6.73	51.1	0.96	4.67409836065574	0	4.37	0.0354	0.028	100	13.4	24.5238095238095	0.9511
NF1	Piasek	CCM	-26.29	9.5241108797108	14.7063396431765	7.5	7.37	49	1.56	7.09770491803279	0	3.45	0.4077	0.02575	86	7.6	2.48482666666667	1.0838
IL1	Smołowe2	CAM	-28.6558147245862	17.1292934130222	6.70376226629167	1.25	6.24	26.5	1.32	4.15475409836066	0.7508	2.48	0.7322	0.02075	100	14.8	11.84	2.8059
LD1	Smołowe2	C3	-26.9353414887699	20.2691681531833	0.529372973070619	0.4	6.14	26.4	1.68	3.9816393442623	1.0373	2.16	0.8174	0.03025	100	30.1	9	2.8337
LN1	Smołowe2	C3	-27.9363790825325	15.1343028541981	0.665492499911347	1.1	6.12	25.6	1.56	3.46229508196721	0.6987	2.04	0.6864	0.02325	66	77.6	11.4	2.8244
LU1	Smołowe2	CAM	-24.8253342894096	15.9297811031254	0.2880533656762	0.4	6.14	26.4	1.68	3.9816393442623	0.8159	2.24	0.7363	0.04675	100	30.3	6.5	2.9047
NF1	Smołowe2	CCM	-28.7333333333333	9.66330966193156	14.7063396431765	2.5	6.38	24.9	1.8	4.15475409836066	0.8897	2.65	0.6323	0.029	2	9.5	0.04	2.701
SD1	Smołowe2	C3	-28.4833333333333	15.3149385961536	39.5468317744698	2.5	6.31	26.4	3.36	3.63540983606557	0	2.28	0.5699	0.02125	3	9.5	0.036	2.7226
EC	Zakrzewie	CCM	-10.71	14.3208991019564	0.59196988462924	1.1	9.01	70.2	0	6.40524590163934	0.4848	10.26048	0.9547	0.0175	100	45.9	20.4545454545455	0.8956
IL1	Zakrzewie	CAM	-22.8966666666667	16.6320481282008	0.50127837607501	1.5	8.9	68.8	0	6.57836065573771	0.3132	10.10016	0.8757	0.027	85	37.2	7.65	0.8061
LD1	Zakrzewie	C3	-23.1933333333333	20.4679657362078	0.80461657557066	0.8	8.94	70.2	1.2	7.61704918032787	0	11.10216	0.8008	0.0185	97	46.7	4.85	0.8925
NF1	Zakrzewie	CCM	-18.9666666666667	11.7221457391629	0.918731063981504	1.1	9.01	69.4	0	6.40524590163934	0.4848	10.26048	0.9547	0.0175	100	46.7	20.825	0.8925
CG	Zakrzewie	CCM	-13.5067792533852	12.9720418131135	0.918731063981504	1.1	9.01	68.8	0	6.92459016393443	0.4848	10.26048	0.9547	0.0175	61	46.8	5.146875	0.8122
MA	Zakrzewie	CCM	-12.6233333333333	13.6325724794955	1.42873924407507	2	9.08	69.8	0.72	4.50098360655738	0.3475	10.26048	0.8299	0.01975	76	17.4	14.6946	0.8277
MA	Łąkie	CCM	-21.5779957879114	16.282789590073	9.55222184339124	2.2	6.77	49.7	2.64	5.88590163934426	0.5512	4.21	0.7218	0.0145	100	5.9	65.15	2.1671
IL1	Łąkie	CAM	-28.9735657190012	15.8285574528573	6.16787137871188	1.9	6.52	49.5	0.96	4.67409836065574	0.6597	4.17	0.6386	0.04225	100	12.1	11.5789473684211	2.1578
LD1	Łąkie	C3	-31.8514446415263	22.1222420977048	10.3462476636994	0.6	6.81	50.2	1.8	7.27081967213115	0.7638	4.69	0.4389	0.03075	55	12.5	5.8025	2.164
LU1	Łąkie	CAM	-28.1880436878931	26.9488271035061	2.86551768323935	0.4	6.68	50.6	2.28	5.88590163934426	0.9418	4.25	0.5928	0.0005	100	12.6	17.5	2.2072
EC	Łąkie	CCM	-21.9538791699472	10.876677975575	17.673724942226	3.6	6.95	49.5	2.64	5.53967213114754	0.6857	4.41	0.389	0.00325	100	8.9	6.94444444444444	2.1609
FA	Łąkie	C3	-30.6943571148749	16.6565893766871	10.0961674846103	2.7	6.88	49.7	1.44	6.23213114754098	0.3385	4.13	0.5699	0.0095	100	6.7	12.037037037037	2.1115
NF1	Łąkie	CCM	-33.1279330925559	10.3921265833465	62.8511966701354	4.3	6.92	49.8	2.04	5.53967213114754	0.3906	4.33	0.6094	0.00725	100	0.9	5.81395348837209	2.2195
IL – Isoëtes lacustris (N = 13), LD – Lobelia dortmanna (N = 13), LN – Luronium natans (N = 6), SD – Sphagnum denticulatum (N = 4), LU – Littorella uniflora (N = 10), MA – Myriophyllum alterniflorum (N = 11), NF – Nitella flexilis (N = 11), FA – Fontinalis antipyretica (N = 8), EC – Elodea canadensis (N = 7), CG – Chara globularis (N = 2).
1 - the permit for the collection of protected species: document identification: No. RDOŚ-Gd-WZG.6400.92.2020.AB.2 was released by Regional Director for Environmental Protection in Gdansk, Poland.
2 - the permit for the access to nature reserviors and collection of protected species: document identification: No. RDOŚ-Gd-WOC.6205.24.2020.MaK.2 was released by Regional Director for Environmental Protection in Gdansk, Poland.

## Sheet: TABLE_S2_ABOVE_SEDIMENT_WATER
	Table S2. The characteristics of the study sites with the raw data of measured variables and above sediment water parameters
Species	Lake	Group	δ13CORG [‰ V-PDB]	C:N Plants	OM content in sediments [%]	Depth [m]	pH	conductivity [µS cm-1]	CO2 [mg C/l]	HCO3- [mg C/l]	NO3-	Ca2+ [mg Ca/l]	TN [mg N/l]	TP [mg P/l]	community cover [%]	PAR [%]	PVI [%]	DOC [mg C/l]
FA	Zawiat	C3	-30.4015219510979	15.5988270749596	1.28590041352746	4.5	6.6	40.6	0.96	7.27081967213115	3.21	4.0577	0.9568	0.135	60	18.6	0.733333333333333	0.8524
IL1	Zawiat	CAM	-28.6789432596604	19.551809502485	3.59792243613266	1.5	6.8	39.7	1.08	3.9816393442623	4.69	6.5424	3.5485	0.0325	71	8.9	5.59953333333333	0.4851
LD1	Zawiat	C3	-31.0374985293503	21.9322981621215	2.27564015161842	0.8	7.9	39.8	1.44	4.8472131147541	3.25	3.0119	1.0462	0.06475	51	50.9	4.2075	1.0406
LU1	Zawiat	CAM	-26.7927145936452	16.732181758959	1.18613837551561	0.6	7.6	39.6	1.08	3.80852459016394	4.45	1.4494	2.5314	0.12225	51	51.6	5.3125	1.0098
MA	Zawiat	CCM	-18.854828272854	15.0846422046704	5.8069265403249	1.6	7.2	39.9	1.08	3.9816393442623	3.81	2.3925	2.2693	0.11325	100	35.7	23.90625	0.9419
IL1	Dobrogoszcz	CAM	-22.5533333333333	17.2018916878787	1.78972022650684	1	8.17	193	1.68	7.27081967213115	12.22	1.1326	2.0946	0.02625	100	11.2	7	1.6393
LD1	Dobrogoszcz	C3	-24.2433333333333	22.7445985814561	0.975464887832955	0.8	8.4	194	1.2	8.82885245901639	11.54	0.8709	1.4019	0.028	78	15.4	4.875	1.5066
LU1	Dobrogoszcz	CAM	-29.0699741704058	18.8821823958574	0.920943134535346	0.2	8.46	196	1.2	7.44393442622951	12.46	0.8408	1.3541	0.1	35	20.4	2.9225	1.7782
MA	Dobrogoszcz	CCM	-12.2813059830475	21.4902817369745	0.515469523136347	0.9	8.31	192	1.44	7.79016393442623	13.27	1.2784	2.3754	0.0765	61	11	25.193	1.5437
NF1	Dobrogoszcz	CCM	-23.097279392678	13.8488946555749	0.759682424535546	1.25	8.16	194	1.68	7.79016393442623	12.38	1.5573	2.9203	0.072	75	0.5	6.90789473684211	1.6054
EC	Dobrogoszcz	CCM	-12.26	15.6487860304321	1.16337282761581	1.3	8.3	194	1.44	7.79016393442623	12.79	1.0468	3.7731	0.0255	100	11.2	21.1538461538462	1.7566
CG	Dobrogoszcz	CCM	-13.81	13.4159484011843	1.16337282761581	1.3	8.3	193	1.68	8.30950819672131	12.79	1.0468	3.7731	0.0255	52	11.2	4.96	1.7566
EC	Jeleń	CCM	-9.93351303200204	16.2502447703571	8.24457157305861	2.9	8.13	56.7	1.92	5.53967213114754	9.34	0.1115	4.0664	0.031	100	14.9	11.2655172413793	0.9203
FA	Jeleń	C3	-33.7618746154745	14.6560111767399	9.49413489736072	6.5	7.85	53.1	1.8	4.67409836065574	8.74	0	4.8006	0.04575	80	3.4	1.53846153846154	0.9727
IL1	Jeleń	CAM	-26.0825191840858	15.3422555217082	1.43603300694274	2.1	8.09	56.7	1.44	5.7127868852459	9.62	0	2.6416	0.02775	100	15	6.19047619047619	0.4542
LD1	Jeleń	C3	-28.1491588127314	24.1742696731941	1.06253294675802	0.6	9.21	56	0	5.53967213114754	5.93	0	1.6661	0.02675	100	46.9	8.33333333333333	1.0684
LU1	Jeleń	CAM	-23.8180606894287	13.8823780222338	1.41107313375277	0.6	7.88	56.6	0.72	6.05901639344262	6.49	0.1759	1.7597	0.02025	100	60.6	3.33333333333333	0.5129
MA	Jeleń	CCM	-10.8223942966496	18.2700527585804	5.42418332520713	1.2	8.08	56.8	3.12	5.36655737704918	8.78	0	0.8819	0.14675	100	23.9	75	4.3613
NF1	Jeleń	CCM	-14.746817920358	12.480867108824	9.11354232414614	2.3	8.09	56.6	1.32	4.8472131147541	7.29	0.5577	3.3301	0.03225	100	10.4	6.52173913043478	0.5746
EC	Kamień2	CCM	-19.3466666666667	13.0123054806373	3.67687216885667	1.5	7.08	49.1	3.24	8.30950819672131	6.61	1.9053	2.2693	0.2045	100	14.7	8	16.073
FA	Kamień2	C3	-31.4733333333333	17.6380707577922	9.14177181642838	3.5	6.99	49	2.4	8.30950819672131	8.02	0.7421	4.3742	0.05275	87	2.1	2.23714285714286	4.2256
IL1	Kamień2	CAM	-29.77	17.1803075603724	38.3728857578808	1.3	6.29	48.3	2.28	7.27081967213115	6.41	1.7317	1.8117	0.22925	100	19.1	10	4.8088
LD1	Kamień2	C3	-32.11	20.6208184033144	9.28398498093622	0.9	6.79	48.9	2.28	5.7127868852459	6.81	0.9895	2.3712	0.06075	100	29.5	5.92222222222222	4.3459
MA	Kamień2	CCM	-14.2	19.6454912530758	6.38514105484492	1.8	6.82	63.9	2.16	6.92459016393443	6.65	1.098	4.992	0.072	92	19.1	76.6666666666667	4.5619
NF1	Kamień2	CCM	-16.4333333333333	11.3780048542224	5.93281841273136	0.6	6.8	48.6	1.92	7.44393442622951	5.89	0.7248	2.4648	0.07625	100	31.2	29.45	4.4755
LU1	Kamień2	CAM	-26.9566666666667	19.8754503249091	9.28398498093622	0.4	6.79	48.9	2.28	5.7127868852459	6.81	0.9895	2.3712	0.06075	10	47.3	0.470588235294118	4.3459
IL1	Krasne2	CAM	-26.51	21.1922015411207	1.23024195611032	1.25	5.72	25.2	1.56	6.75147540983607	2.24	0.447	4.108	0.018	100	11.2	13.2	2.8306
LD1	Krasne2	C3	-28.5166666666667	22.4702053770543	0.217920779387282	0.7	5.82	24.4	1.8	6.92459016393443	3.01	0.664	2.4523	0.0935	90	51.8	7.71428571428571	2.5374
LN1	Krasne2	C3	-30.5633333333333	13.5218030873229	2.10121136646667	0.3	5.79	24.3	1.44	7.27081967213115	2.57	0.0304	1.169	0.051	90	47.8	90	2.5312
LU1	Krasne2	CAM	-26.6766666666667	19.7096900008419	0.84337525806405	1.25	5.72	25.2	1.68	6.57836065573771	3.37	0.7248	4.1434	0.02275	100	11.2	3.464	2.5405
MA	Krasne2	CCM	-21.49	14.73577897091	12.5321821444361	2.2	6.28	24.7	3.36	7.27081967213115	3.21	7.6297	0.6822	0.041	100	2.5	68.1818181818182	3.6299
NF1	Krasne2	CCM	-27.0933333333333	13.1105116984119	44.0811411633938	2.2	5.87	24.3	2.76	7.44393442622951	3.25	1.5971	0.5491	0.0345	100	3.3	10	3.8336
SD1	Krasne2	C3	-25.4466666666667	14.543641658044	49.3297448372237	2.2	5.87	24.3	2.76	7.44393442622951	3.25	1.5971	0.5491	0.0345	100	3.3	12.2727272727273	3.8336
IL1	Linowskie	CAM	-28.96	14.5491014213709	4.03392766604692	0.9	5.55	22.8	2.4	4.8472131147541	1.8	1.849	1.7555	0.03775	35	30.3	5.44444444444444	4.1823
LD1	Linowskie	C3	-31.0833333333333	18.007650106787	1.89346733668343	0.5	5.04	22.9	1.56	5.53967213114754	1.76	1.2398	1.5808	0.0195	93	36.2	13.02	4.1021
LN1	Linowskie	C3	-28.7833333333333	12.5538740779871	2.28794920533822	0.5	5.1	23	1.2	4.32786885245902	1.88	1.5487	2.5126	0.02725	90	74.7	27	4.3953
SD1	Linowskie	C3	-27.76	14.4348903698143	7.88016626146971	0.8	4.97	22.9	1.2	5.19344262295082	1.84	3.2647	0.9318	0.026	35	22.7	1.75	4.1515
FA	Moczadło2	C3	-25.0766666666667	17.0453387659329	1.69828467567869	3.5	6.18	29.9	1.44	5.7127868852459	2.77	0	1.4061	0.0445	100	23.2	1.14285714285714	0.5839
IL1	Moczadło2	CAM	-25.9166666666667	15.0206373909117	0.43899783396848	3.9	6.52	29.9	1.2	3.80852459016394	2.81	0.7379	0.5824	0.019	98	19.4	2.51282051282051	0.5129
LD1	Moczadło2	C3	-27.9866666666667	16.9596733173202	0.418616104407799	0.9	6.37	30.6	1.08	3.28918032786885	2.65	0.4934	1.4165	0.0165	95	60.5	5.27777777777778	0.9511
LN1	Moczadło2	C3	-29.6933333333333	11.5582278563091	1.59595138041662	0.3	6.34	30.9	1.2	3.46229508196721	2.81	0.4376	1.1502	0.028	40	59.9	23.3333333333333	0.6394
NF1	Moczadło2	CCM	-22.81	11.0411877272925	3.2195653181334	5.5	5.97	29.7	1.2	4.32786885245902	3.05	1.0425	0.6427	0.01875	15	34.3	0.218181818181818	0.7536
SD1	Moczadło2	C3	-26.1233333333333	11.5858572458375	2.80248647523926	6.8	6	26.4	1.56	3.28918032786885	3.53	1.1326	6.1152	0.04925	20	6.5	0.294117647058823	2.9294
IL1	Obrowo Małe	CAM	-26.9111393057228	16.8269122867644	7.36090497011512	1.6	6.8	30	3.72	5.36655737704918	3.85	0.9524	2.1424	0.035	100	15.2	10.46875	6.0618
LD1	Obrowo Małe	C3	-29.8959870272346	22.9682381717403	2.27764491515773	0.4	8.25	31.8	1.08	3.63540983606557	2.97	0	0.6074	0.41875	100	51.1	7	0.769
LU1	Obrowo Małe	CAM	-27.4515684503274	13.1849607199027	3.54770202570248	0.7	7.79	30	1.32	3.63540983606557	4.09	0	3.2136	0.02325	100	37.9	16.1857142857143	1.127
MA	Obrowo Małe	CCM	-21.595279224713	12.0455535662492	16.2390720530255	0.6	7.52	30	2.4	3.46229508196721	2.97	1.5444	4.6176	0.02375	81	56	65.2455	1.1764
NF1	Obrowo Małe	CCM	-20.0812425109419	10.6056091726127	0.665729619217936	2.5	6.74	29.6	1.08	5.02032786885246	3.81	0.1158	3.8314	0.033	27	12.5	0.702	0.5561
FA	Okoń Duży	C3	-32.03	17.1652566179668	2.00389409206541	2.3	7.34	45.7	1.2	5.7127868852459	5.29	1.0039	3.041	0.057	100	8.2	5.47826086956522	2.3245
IL1	Okoń Duży	CAM	-28.1533333333333	17.6467691704656	4.6935755472777	1.5	7.2	44.9	0.96	3.80852459016394	6.01	1.0167	4.9712	0.04125	67	21	5.24833333333333	2.7442
NF1	Okoń Duży	CCM	-23.95	8.95716007757438	2.95922526909567	2.3	7.2	44.9	0.72	4.32786885245902	6.01	1.0167	4.9712	0.04125	86	21	3.92608695652174	2.7442
LD1	Okoń Duży	C3	-30.4166666666667	21.007387190924	5.61787615410058	1.1	7.4	45.3	0.96	4.50098360655738	4.77	0.5877	1.0546	0.05675	81	23.9	4.86	2.2782
MA	Okoń Duży	CCM	-18.8666666666667	14.9165131170406	2.95922526909567	1.7	7.4	45.3	0.72	4.32786885245902	5.93	0.5877	3.3488	0.048	100	23.9	9.23529411764706	2.2782
LN1	Okoń Duży	C3	-30.4166666666667	19.6946738853207	0.817616056179071	0.1	8.16	52.3	1.08	4.15475409836066	4.65	1.1623	1.4976	0.02175	45	76.5	33.3	2.6547
FA	Osowskie	C3	-29.39	14.4299722465935	1.49466925840845	0.2	9.2	143	1.56	10.0406557377049	15.47	0.6993	2.6686	0.08475	90	22.3	59.85	2.201
LU1	Osowskie	CAM	-27.7	23.7461325460039	2.49669947692976	0.1	9.2	143	2.64	10.7331147540984	15.11	1.3985	3.4091	0.2935	21	22.3	1.575	2.522
MA	Osowskie	CCM	-13.88	11.1739068316284	2.45315195232871	1.3	7.64	143	1.56	11.0793442622951	15.79	1.4372	3.147	0.1725	100	22.3	49.4538461538462	1.9665
EC	Osowskie	CCM	-13.1633333333333	13.9879455461034	2.45315195232871	1.3	7.64	143	1.56	11.0793442622951	15.79	1.4372	3.147	0.1725	100	22.3	7.43846153846154	1.9665
FA	Piasek	C3	-32.3233333333333	15.6585037213942	15.4039594684549	6.5	6.76	45.5	1.68	4.67409836065574	6.21	0	0.2226	0.0205	71	4.9	0.928461538461538	2.3152
IL1	Piasek	CAM	-28.6433333333333	16.7945325077045	10.0332225913621	3.5	6.57	48.7	2.64	5.36655737704918	5.49	0.0347	1.2314	0.03125	91	11	3.64	2.2689
LD1	Piasek	C3	-30.39	19.0448326896325	2.28267048965568	1.1	6.76	49.7	0.84	5.7127868852459	5.09	0	3.432	0.01825	100	21.4	5	1.414
LN1	Piasek	C3	-30.4933333333333	11.4808788455164	2.2111825443211	0.7	6.75	50.7	1.68	5.02032786885246	5.17	1.2065	0.7176	0.0175	25	27.5	3.57142857142857	1.9726
EC	Piasek	CCM	-18.9166666666667	15.1811305494608	2.28267048965568	0.5	6.83	51.2	1.8	5.53967213114754	5.25	0	0.6365	0.03975	87	49.3	20.3058	1.1023
LU1	Piasek	CAM	-31.7166666666667	16.6366238081245	2.28267048965568	0.5	6.83	51.2	1.8	5.53967213114754	5.25	0	0.6365	0.03975	87	49.3	9.2742	1.1023
MA	Piasek	CCM	-15.9333333333333	15.2013289509544	4.69090474911201	2.1	6.72	49	1.56	4.15475409836066	5.09	0	3.0638	0.03725	100	13.4	24.5238095238095	1.3492
NF1	Piasek	CCM	-26.29	9.5241108797108	14.7063396431765	7.5	6.83	50.8	1.92	7.27081967213115	8.46	0	0.7384	0.065	86	7.6	2.48482666666667	2.1979
IL1	Smołowe2	CAM	-28.6558147245862	17.1292934130222	6.70376226629167	1.25	6.2	26.6	1.92	3.11606557377049	2.25	2.834	2.8309	0.042	100	14.8	11.84	3.0343
LD1	Smołowe2	C3	-26.9353414887699	20.2691681531833	0.529372973070619	0.4	6.19	27	1.32	3.9816393442623	2.44	1.723	4.5781	0.0179	100	30.1	9	2.8862
LN1	Smołowe2	C3	-27.9363790825325	15.1343028541981	0.665492499911347	1.1	6.07	25.8	0.84	4.50098360655738	2.2	0.5902	1.9531	0.05375	66	77.6	11.4	3.3337
LU1	Smołowe2	CAM	-24.8253342894096	15.9297811031254	0.2880533656762	0.4	6.19	27	1.08	3.11606557377049	1.56	0.7682	4.1621	0.0745	100	30.3	6.5	2.6917
NF1	Smołowe2	CCM	-28.7333333333333	9.66330966193156	14.7063396431765	2.5	6.27	26.5	1.8	4.15475409836066	2.16	0.2344	0.599	0.034	2	9.5	0.04	2.7349
SD1	Smołowe2	C3	-28.4833333333333	15.3149385961536	39.5468317744698	2.5	6.25	26.4	1.2	3.9816393442623	2.08	0.3559	1.1918	0.06	3	9.5	0.036	2.6547
EC	Zakrzewie	CCM	-10.71	14.3208991019564	0.59196988462924	1.1	9.11	69	1.32	7.09770491803279	30.10008	0.8537	3.0826	0.026	100	45.9	20.4545454545455	1.2659
IL1	Zakrzewie	CAM	-22.8966666666667	16.6320481282008	0.50127837607501	1.5	9.05	68.8	0.84	7.44393442622951	10.6212	1.1309	2.6645	0.0185	85	37.2	7.65	0.7721
LD1	Zakrzewie	C3	-23.1933333333333	20.4679657362078	0.80461657557066	0.8	9.15	68.9	1.2	8.13639344262295	11.022	0.3561	3.3238	0.02925	97	46.7	4.85	0.9264
NF1	Zakrzewie	CCM	-18.9666666666667	11.7221457391629	0.918731063981504	1.1	9.12	68.3	1.32	7.09770491803279	10.30056	0.9266	2.5709	0.02075	100	46.7	20.825	0.9264
CG	Zakrzewie	CCM	-13.5067792533852	12.9720418131135	0.918731063981504	1.1	9.12	68.8	0.96	8.30950819672131	10.30056	0.9266	2.5709	0.02075	61	46.8	5.146875	1.0128
MA	Zakrzewie	CCM	-12.6233333333333	13.6325724794955	1.42873924407507	2	9.12	68.4	2.16	7.09770491803279	11.90376	0.9009	4.1662	0.01575	76	17.4	14.6946	1.0561
MA	Łąkie	CCM	-21.5779957879114	16.282789590073	9.55222184339124	2.2	6.78	49.1	3.36	5.88590163934426	4.31	1.4062	1.1986	0.2815	100	5.9	65.15	7.8179
IL1	Łąkie	CAM	-28.9735657190012	15.8285574528573	6.16787137871188	1.9	6.12	49	1.56	3.80852459016394	6.41	1.1284	4.4491	0.09725	100	12.1	11.5789473684211	2.0467
LD1	Łąkie	C3	-31.8514446415263	22.1222420977048	10.3462476636994	0.6	6.69	49.8	1.44	6.57836065573771	6.25	0.638	3.3322	0.03125	55	12.5	5.8025	2.0961
LU1	Łąkie	CAM	-28.1880436878931	26.9488271035061	2.86551768323935	0.4	6.71	50.4	2.4	5.53967213114754	7.01	1.5147	2.5418	0.0245	100	12.6	17.5	2.2195
EC	Łąkie	CCM	-21.9538791699472	10.876677975575	17.673724942226	3.6	6.61	49.7	2.28	6.57836065573771	10.14	1.7881	1.3062	0.027	100	8.9	6.94444444444444	2.0745
FA	Łąkie	C3	-30.6943571148749	16.6565893766871	10.0961674846103	2.7	6.66	49.1	2.64	5.7127868852459	7.05	0.6119	5.0606	0.0595	100	6.7	12.037037037037	1.8955
NF1	Łąkie	CCM	-33.1279330925559	10.3921265833465	62.8511966701354	4.3	6.52	45.7	2.04	5.02032786885246	5.65	0.8203	4.1496	0.043	100	0.9	5.81395348837209	5.7069
IL – Isoëtes lacustris (N = 13), LD – Lobelia dortmanna (N = 13), LN – Luronium natans (N = 6), SD – Sphagnum denticulatum (N = 4), LU – Littorella uniflora (N = 10), MA – Myriophyllum alterniflorum (N = 11), NF – Nitella flexilis (N = 11), FA – Fontinalis antipyretica (N = 8), EC – Elodea canadensis (N = 7), CG – Chara globularis (N = 2).
1 - the permit for the collection of protected species: document identification: No. RDOŚ-Gd-WZG.6400.92.2020.AB.2 was released by Regional Director for Environmental Protection in Gdansk, Poland.
2 - the permit for the access to nature reserviors and collection of protected species: document identification: No. RDOŚ-Gd-WOC.6205.24.2020.MaK.2 was released by Regional Director for Environmental Protection in Gdansk, Poland.
